# Supplementary material for: Testosterone and estradiol affect adolescent reinforcement learning
Source: PeerJ. 2022 Feb 3;10:e12653. doi: 10.7717/peerj.12653 (PMC8818269; doi:10.7717/peerj.12653)
Supplement: Supplemental Information 1 [file peerj-10-12653-s001.xlsx]

## Sheet: Data_file1
P_ID	Ztestosterone	testosterone_raw	Zestradiol	estradiol_raw	BIS	DICA	sex	age	PDS	fast	random	slow	RelSpeeding	RelSlowing	First12RelSpeeding	First12RelSlowing	Last12RelSpeeding	Last12RelSlowing	First12_fast	Last12_fast	First12_random	Last12_random	First12_slow	Last12_slow	Last12_First12_rel.speeding	Last12_First12_rel.slowing	Adjustment_fast	Adjustment_slow	mean_first_last_fast	mean_first_last_random	mean_first_last_slow	LASTminusFIRST_fast	LASTminusFIRST_random	LASTminusFIRST_slow	mean_blocks_clocks
RLH079	-0.967092	2.893	0.1608	7.19	69	3	male	13	1.6	992.461	2745.18	3480.62	0.638471	0.267902	0.506211	-0.00222617	0.434769	0.95513	1326.78	734.898	2686.93	1903.09	2680.95	3720.79	-191.959	1823.68	591.879	1039.84	1030.84	2295.01	3200.87	-591.879	-783.837	1039.84	2175.57
RLH094	-0.950937	2.314	0.115894	3.642	66	15	female	11	2.25	1071.68	2802.73	4019.6	0.617628	0.434174	0.0830435	0.291282	1.03793	0.470575	2053.32	697.047	2239.28	3021.27	2891.54	4443	#NULL!	#NULL!	1356.27	#NULL!	1375.18	2630.27	3667.27	-1356.27	781.987	1551.46	2557.58
RLH019	-0.946043	3.832	0.0524557	6.933	62	6	female	14	2.75	887.087	1588.11	4112.51	0.44142	1.58956	-0.353455	1.52066	1.0779	1.35608	1854.7	490.964	1370.35	1968.06	3454.17	4636.91	1961.45	585.022	1363.74	1182.73	1172.83	1669.2	4045.54	-1363.74	597.709	1182.73	2295.86
RLH115	-0.885227	6.545	-0.522569	5.569	66	11	female	12	2.5	1025.1	1821.25	3920.74	0.437144	1.15277	-0.0216299	0.830943	0.923989	0.81786	1571.81	926.652	1538.54	2348.24	2816.97	4268.77	1454.87	642.097	645.162	1451.8	1249.23	1943.39	3542.87	-645.162	809.706	1451.8	2245.16
RLH068	-0.848264	10.366	0.201513	3.753	60	13	female	14	2.875	1376.37	2454.3	3520.1	0.439203	0.434258	0.42013	-0.160677	0.31943	1.27012	1758.29	787.967	3032.22	1756.55	2545.01	3987.57	#NULL!	#NULL!	970.326	#NULL!	1273.13	2394.38	3266.29	-970.326	-1275.67	1442.56	2311.27
RLH093	-0.805836	11.478	-0.532033	2.802	66	7	female	11	2.75	1389.8	2027.58	2930.33	0.314553	0.445236	0.168104	-0.284383	0.533177	0.657935	1955.48	843.424	2350.62	2096.72	1682.15	3476.23	#NULL!	#NULL!	1112.05	#NULL!	1399.45	2223.67	2579.19	-1112.05	-253.901	1794.08	2067.44
RLH077	-0.802148	7.186	#NULL!	#NULL!	68	14	female	17	3.375	992.364	1357.34	3468.64	0.268889	1.55547	0.219284	0.104999	-0.184869	4.98676	1619.5	865.336	2074.37	481.849	2292.18	2884.71	-838.363	2185.06	754.16	592.531	1242.42	1278.11	2588.45	-754.16	-1592.52	592.531	1702.99
RLH024	-0.787931	9.102	-0.871671	3.128	68	20	female	17	3.5	926.406	1906.48	3902.26	0.514075	1.04684	-0.170854	1.63343	1.20939	0.859947	1459.7	772.592	1246.69	2280.34	3283.09	4241.31	1720.75	-75.4226	687.105	958.22	1116.14	1763.52	3762.2	-687.105	1033.64	958.22	2213.95
RLH032	-0.77123	12.385	-0.508122	2.833	68	17	female	13	2.25	1228.48	1926.54	4105.54	0.36234	1.13104	-1.22368	2.53126	1.57734	0.748188	2518.1	536.862	1132.4	2323.04	3998.81	4061.12	3171.88	-1128.34	1981.23	62.3073	1527.48	1727.72	4029.97	-1981.23	1190.64	62.3073	2428.39
RLH056	-0.767048	10.535	-0.373837	4.157	68	11	female	16	3.5	903.062	4040.74	2969.16	0.776511	-0.265195	0.734879	-0.233793	0.923467	-0.246318	1014.91	676.858	3828.09	4211.98	2933.11	3174.49	721.934	-142.504	338.051	241.38	845.884	4020.04	3053.8	-338.051	383.883	241.38	2639.91
RLH010	-0.745527	12.777	-1.03225	4.36	76	7	male	11	1.6	1172.48	1286.77	2724.15	0.0888219	1.11704	-0.0626512	0.104267	0.210535	2.98016	1904.2	651.849	1791.93	1029.11	1978.77	4096.04	489.532	2880.08	1252.35	2117.26	1278.03	1410.52	3037.41	-1252.35	-762.82	2117.26	1908.65
RLH043	-0.738077	12.523	-0.179348	4.559	62	8	female	13	3	1877.49	1819.49	2081.25	-0.0318778	0.143864	-0.0972243	0.118513	0.00403128	0.630474	1722.27	1748.22	1569.66	1754.55	1755.69	2860.74	158.937	920.172	-25.9457	1105.06	1735.25	1662.11	2308.22	25.9457	184.883	1105.06	1901.86
RLH021	-0.731359	12.984	-0.43528	4.03	58	23	female	16	3.5	730.509	2009.28	3924.35	0.636433	0.953109	0.563832	0.761392	0.763468	0.952667	927.939	638.72	2127.48	2262.98	3747.33	4418.85	424.721	536.024	289.219	671.526	783.329	2195.23	4083.09	-289.219	135.502	671.526	2353.88
RLH080	-0.723592	13.517	-0.600741	3.688	70	1	female	12	2.25	1632.87	2459.53	3183.88	0.336108	0.294504	0.0833974	-0.0352844	0.712419	0.278006	2078.2	1311.51	2267.29	2926.76	2187.29	3740.42	1426.17	893.658	766.693	1553.14	1694.85	2597.03	2963.85	-766.693	659.478	1553.14	2418.58
RLH046	-0.716976	13.971	-0.307556	4.294	72	11	female	11	1.5	1156.66	2284.71	3493.56	0.493739	0.529108	0.469701	-0.406907	0.403173	1.29125	1869.38	693.447	3525.14	2114.69	2090.74	4845.29	-234.52	4165.01	1175.93	2754.56	1281.41	2819.91	3468.01	-1175.93	-1410.45	2754.56	2523.11
RLH022	-0.706746	14.673	-0.930212	3.007	62	18	female	16	3.25	1035.88	2394.65	4165.51	0.56742	0.739506	0.0282408	0.83048	0.936824	0.68288	2099.53	570.677	2160.55	2594.73	3954.84	4366.62	1963.04	-22.4033	1528.86	411.779	1335.11	2377.64	4160.73	-1528.86	434.182	411.779	2624.49
RLH016	-0.705033	10.366	#NULL!	#NULL!	60	9	female	17	3.75	1201.7	2267.1	3116.61	0.469937	0.374714	0.310343	0.137693	0.760107	0.294708	1718.88	709.176	2492.37	2603.64	2835.55	3370.96	1120.98	424.135	1009.7	535.409	1214.03	2548	3103.25	-1009.7	111.274	535.409	2288.43
RLH126	-0.700469	14.787	2.32895	12.333	71	11	female	12	2.5	1060.1	2158.74	2440.61	0.508926	0.130571	0.310392	-0.0706955	1.00855	0.157437	1246.96	965.792	1808.22	2789.47	1680.38	3228.63	1262.42	566.997	281.169	1548.25	1106.38	2298.84	2454.51	-281.169	981.249	1548.25	1953.24
RLH083	-0.699505	10.547	-0.615338	2.694	73	5	female	11	1.5	1375.61	2191.61	3833.87	0.372328	0.749338	0.232997	0.695508	0.54289	0.656896	1647.01	1251.95	2147.33	2417.72	3640.81	4005.9	#NULL!	#NULL!	395.053	#NULL!	1449.48	2282.52	3823.36	-395.053	270.389	365.093	2518.45
RLH074	-0.69245	15.654	-1.04342	2.773	60	11	female	16	3	1114.46	1715.61	4350.19	0.350401	1.53565	-1.07279	2.06423	1.18374	1.33727	2189.85	749.591	1056.47	2000.18	3237.28	4674.97	2383.96	493.975	1440.25	1437.68	1469.72	1528.33	3956.12	-1440.25	943.709	1437.68	2318.06
RLH110	-0.689373	15.282	-0.837906	4.821	54	5	female	17	3.75	1289.06	2771.58	4028.51	0.534901	0.453508	0.0504037	0.06956	0.708312	0.586807	2360.16	1178.24	2485.44	2938.71	2658.32	4663.16	1635.19	1551.57	1181.92	2004.84	1769.2	2712.07	3660.74	-1181.92	453.271	2004.84	2714.01
RLH038	-0.65236	18.405	-0.338519	4.23	73	12	female	11	2.5	1461.97	1926.34	3520.56	0.241063	0.827586	-0.938839	3.04096	0.695296	0.915263	1693.04	1335.88	873.223	1943.03	3528.66	3721.42	1426.97	-877.057	357.157	192.751	1514.46	1408.13	3625.04	-357.157	1069.81	192.751	2182.54
RLH120	-0.650682	17.008	-1.01918	4.391	62	3	female	14	2.875	1434.23	1699.03	2833.83	0.15585	0.667912	-0.261118	0.0800482	0.470864	0.672427	2300.77	1515.89	1824.39	2374.93	1970.43	3971.9	1335.42	1450.93	784.881	2001.47	1908.33	2099.66	2971.17	-784.881	550.54	2001.47	2326.39
RLH060	-0.646195	18.828	-0.48995	3.917	57	5	female	14	2.75	2269.27	1857.05	2020.18	-0.221974	0.0878446	-0.573591	0.201686	0.248361	-0.00841244	2818.78	1668.9	1791.31	2113.8	2152.59	2096.01	1472.37	-379.063	1149.88	-56.5755	2243.84	1952.55	2124.3	-1149.88	322.488	-56.5755	2106.9
RLH082	-0.641467	15.786	0.0788697	3.594	58	6	female	14	3	1235.06	2707.01	3957.67	0.543757	0.462006	0.352982	0.468733	0.628789	0.478911	1437.76	1675.89	2222.14	3073.15	3263.73	4544.91	#NULL!	#NULL!	-238.128	#NULL!	1556.83	2647.64	3904.32	238.128	851.01	1281.18	2702.93
RLH124	-0.639272	17.517	0.00566112	6.822	51	15	female	16	3	721.426	1308.98	1765.88	0.448864	0.349047	0.390409	0.203102	0.505766	1.19509	712.521	625.91	1168.85	1217.08	1406.25	2671.59	134.835	1217.12	86.611	1265.34	669.216	1192.96	2038.92	-86.611	48.2242	1265.34	1300.37
RLH052	-0.628606	20.035	0.314617	5.58	59	9	female	17	3.25	742.174	2077.58	4403.1	0.642771	1.11934	0.631403	1.13401	0.954911	0.604233	811.785	771.954	2202.36	2875.02	4699.88	4612.19	712.482	-760.335	39.8309	-87.6833	791.869	2538.69	4656.04	-39.8309	672.651	-87.6833	2662.2
RLH020	-0.614587	20.997	0.953722	6.901	53	11	female	16	3.5	687.696	3010.82	3465.02	0.771592	0.150855	0.759476	-0.250767	0.599854	0.484349	772.665	834.44	3212.42	2761.42	2406.85	4098.91	-512.773	2143.06	-61.7751	1692.06	803.552	2986.92	3252.88	61.7751	-450.998	1692.06	2347.78
RLH023	-0.612596	18.707	0.545274	8.102	58	4	female	12	2.5	1814.6	1811.21	3691.46	-0.00186978	1.03811	-0.274682	0.590838	-0.146996	3.83108	2542.21	1234.24	1994.39	941.072	3172.74	4546.4	254.655	2426.97	1307.97	1373.65	1888.22	1467.73	3859.57	-1307.97	-1053.31	1373.65	2405.17
RLH108	-0.610467	18.802	-0.683188	5.188	59	7	female	16	3	1863.7	1641.47	2471.46	-0.135384	0.50564	-0.603882	0.203577	0.914112	0.327923	2607.04	715.148	1625.46	2201	1956.36	2922.76	2467.44	390.854	1891.9	966.395	1661.1	1913.23	2439.56	-1891.9	575.541	966.395	2004.63
RLH036	-0.599285	22.047	0.435568	5.83	55	5	female	14	3	1477.74	3019.33	3459.78	0.510572	0.145879	0.136711	0.00853352	0.896645	-0.299356	2525.45	1139.62	2925.38	3762.65	2950.34	2636.28	2223.09	-1151.33	1385.83	-314.067	1832.53	3344.01	2793.31	-1385.83	837.267	-314.067	2656.62
RLH073	-0.578747	20.217	-0.194164	6.348	61	5	female	15	3.625	815.012	2101.37	3427.54	0.612153	0.631092	0.660438	-0.131506	0.240049	2.15069	801.255	778.867	2359.67	1345.3	2049.36	4238.64	-991.979	3203.64	22.3878	2189.28	790.061	1852.49	3144	-22.3878	-1014.37	2189.28	1928.85
RLH078	-0.577783	20.26	-0.52552	5.562	54	3	male	13	1.9	987.609	2580.66	4010.27	0.617304	0.553971	0.624192	0.119928	0.182219	1.90893	1267.68	849.847	3373.21	1464.51	3777.75	4260.15	-1490.87	2391.1	417.833	482.398	1058.76	2418.86	4018.95	-417.833	-1908.7	482.398	2498.86
RLH044	-0.546896	25.642	-0.701856	3.479	79	18	female	18	3.75	889.77	1723.53	2968.58	0.483752	0.722383	0.170627	0.230924	0.565409	1.21299	1875.26	571.753	2261.06	1850.18	2783.19	4094.42	892.624	1722.11	1303.51	1311.23	1223.51	2055.62	3438.81	-1303.51	-410.882	1311.23	2239.31
RLH062	-0.539318	26.162	-0.135805	4.649	66	12	female	12	3	1031.16	2142.07	4116.81	0.518616	0.921885	0.439427	0.698863	0.505789	1.23522	1315.5	767.442	2346.71	1954.38	3986.74	4368.47	155.732	774.065	548.058	381.738	1041.47	2150.55	4177.61	-548.058	-392.327	381.738	2456.54
RLH118	-0.529005	22.436	0.00819055	6.828	56	12	female	16	3.375	1436.56	2104.57	2868.46	0.317407	0.362971	0.238257	-0.09787	0.968966	0.54955	1383.81	1000.64	1816.63	2760.89	1638.84	4278.14	1327.43	1695.04	383.168	2639.3	1192.22	2288.76	2958.49	-383.168	944.26	2639.3	2146.49
RLH054	-0.524584	27.173	1.77038	8.589	60	13	female	17	3.75	809.481	1842.29	4125.48	0.560611	1.23932	0.569828	0.702292	0.339393	1.71152	978.964	795.43	2275.75	1567.8	3873.99	4251.13	-524.411	1085.09	183.534	377.144	887.197	1921.77	4062.56	-183.534	-707.945	377.144	2290.51
RLH039	-0.518814	27.569	0.900504	6.791	65	12	female	14	3.25	1321.75	1575.83	3413.93	0.161237	1.16643	0.196702	-0.436891	0.0324705	3.49162	2310.2	873.56	2875.89	966.942	1619.44	4343.13	-472.312	4632.64	1436.64	2723.69	1591.88	1921.42	2981.28	-1436.64	-1908.95	2723.69	2164.86
RLH059	-0.506398	28.421	0.838577	6.663	56	6	female	14	3.5	1350.7	2081.55	3013.35	0.351108	0.447648	0.493869	-0.262892	0.20818	0.534112	1445.34	1584.07	2855.67	2178.57	2104.94	3342.17	-815.832	1914.33	-138.728	1237.23	1514.71	2517.12	2723.55	138.728	-677.104	1237.23	2251.79
RLH025	-0.504145	23.545	0.118643	7.09	65	9	male	14	2.4	2039.41	1012.16	2920.23	-1.0149	1.88513	-1.77073	1.9165	-0.164412	2.68253	2532.49	1095.84	914.016	945.568	2665.73	3482.08	1468.2	784.801	1436.65	816.353	1814.17	929.792	3073.9	-1436.65	31.5523	816.353	1939.29
RLH064	-0.482134	30.086	0.200923	5.345	54	7	female	17	3.75	777.806	2218.65	4251.77	0.649423	0.916383	0.441439	0.896561	0.876509	0.893144	1076.77	678.607	1927.75	2368.3	3656.1	4483.53	838.707	386.886	398.159	827.434	877.687	2148.03	4069.82	-398.159	440.547	827.434	2365.18
RLH113	-0.478657	24.682	-0.6971	5.155	69	11	female	15	2.75	897.776	1806.52	3902.89	0.503036	1.16045	-0.236101	0.622236	0.902384	1.12582	1860.02	594.37	1504.75	1952.23	2441.06	4150.1	1713.13	1261.56	1265.65	1709.04	1227.2	1728.49	3295.58	-1265.65	447.482	1709.04	2083.75
RLH117	-0.467359	25.186	-0.778464	4.962	65	14	female	16	3.25	828.914	2984.44	3724.02	0.722255	0.24781	0.563717	0.313496	0.728274	0.325839	1311.04	668.714	3005.03	2857.19	3947.09	3788.18	494.497	-11.076	642.328	-158.906	989.878	2931.11	3867.63	-642.328	-147.83	-158.906	2596.21
RLH049	-0.459764	31.621	-0.365612	4.174	69	21	female	14	3	1148.02	2920.91	3786.52	0.606964	0.296351	0.517336	0.391258	0.417939	0.823814	1283.54	1169.93	2659.29	2281.36	3699.76	4160.77	-264.326	838.945	113.609	461.01	1226.74	2470.32	3930.26	-113.609	-377.935	461.01	2542.44
RLH105	-0.443418	26.254	0.132133	7.122	59	17	female	14	2.875	2073.47	2490.8	2658.29	0.16755	0.067244	-0.199078	0.025532	1.19426	0.162432	2293.13	1030.64	1912.41	3314.56	1961.24	3852.95	2664.64	489.563	1262.49	1891.71	1661.89	2613.49	2907.1	-1262.49	1402.15	1891.71	2394.16
RLH015	-0.435819	26.593	1.63462	10.686	60	14	female	17	3.75	782.246	2244.24	3822.78	0.651443	0.703375	0.100271	1.32051	0.895309	1.04791	1378.88	604.211	1532.55	1976.32	3556.3	4047.32	1218.43	47.2497	774.666	491.017	991.544	1754.43	3801.81	-774.666	443.767	491.017	2182.59
RLH125	-0.402569	20.27	-1.00255	2.192	62	14	male	12	1.7	910.821	697.227	1315.08	-0.306349	0.886156	-0.493949	0.237231	-0.883544	2.08933	1083.86	1439.72	725.497	798.708	897.608	2467.47	-282.65	1496.65	-355.861	1569.86	1261.79	762.103	1682.54	355.861	73.2114	1569.86	1235.48
RLH107	-0.389532	22.389	-0.502334	5.617	57	17	female	16	3.25	654.457	1466.76	2416.82	0.553809	0.647724	-0.43051	2.6998	2.29876	0.432513	938.535	563.598	656.084	2071.78	2427.38	2967.85	1790.63	-875.224	374.937	540.47	751.067	1363.93	2697.61	-374.937	1415.69	540.47	1604.2
RLH014	-0.382288	28.981	-0.22241	6.281	71	17	female	15	2.25	1760.82	1815.19	2727.92	0.0299545	0.502828	0.125845	-0.117042	0.14885	0.953033	2383.62	1128.09	2726.77	1533.97	2407.62	2995.9	62.729	1781.07	1255.53	588.277	1755.86	2130.37	2701.76	-1255.53	-1192.8	588.277	2196
RLH070	-0.378276	29.16	3.21973	14.446	54	3	female	15	3.5	893.587	1943.6	3879.5	0.540241	0.996039	0.235214	0.564047	0.518383	2.13848	1402.61	623.511	1833.99	1574.22	2868.45	4940.67	519.331	2331.99	779.101	2072.22	1013.06	1704.11	3904.56	-779.101	-259.771	2072.22	2207.24
RLH050	-0.374461	22.784	#NULL!	#NULL!	#NULL!	#NULL!	male	12	2.1	949.904	2341.72	2429.47	0.594356	0.0374745	0.759161	-0.183006	0.0937915	1.24604	754.417	1270.26	3132.45	1564.06	2559.19	3512.94	-2084.23	2522.13	-515.843	953.743	1012.34	2348.25	3036.06	515.843	-1568.39	953.743	2132.22
RLH041	-0.35532	38.788	-0.998912	2.865	65	12	male	12	1.6	1091.62	1635.66	3474.79	0.332615	1.12439	-0.549309	0.749561	0.801472	1.16642	1843.32	700.854	1189.77	1654.42	2081.57	3584.17	1607.11	1037.94	1142.46	1502.6	1272.09	1422.09	2832.87	-1142.46	464.652	1502.6	1842.35
RLH033	-0.345571	39.457	2.01906	9.103	67	5	female	14	2.75	727.181	2252.69	3760.96	0.677195	0.669538	0.497588	0.511341	0.844433	0.855617	987.626	643.915	1965.77	2303.88	2970.95	4275.11	681.817	966.057	343.711	1304.16	815.771	2134.82	3623.03	-343.711	338.106	1304.16	2191.21
RLH076	-0.221867	26.187	3.54691	12.261	77	13	female	17	3.375	1296.83	1932.54	3467.47	0.328949	0.794258	0.355479	0.0163477	0.104002	1.43049	1912.71	1406.25	2967.65	1714.89	3016.16	4168.03	-746.294	2404.63	506.465	1151.87	1659.48	2341.27	3592.1	-506.465	-1252.76	1151.87	2530.95
RLH075	-0.199451	26.921	-0.420766	4.06	59	9	female	16	3.25	936.735	2971.87	3959.33	0.684799	0.332269	0.271233	0.115822	1.02946	0.298524	1986.09	596.096	2725.27	3401.66	3040.92	4417.14	2066.38	699.83	1389.99	1376.22	1291.09	3063.47	3729.03	-1389.99	676.385	1376.22	2694.53
RLH112	-0.173388	38.3	0.0663676	6.966	57	19	female	16	2.75	895.473	1391.91	3678.49	0.356657	1.64277	0.359586	0.927495	0.582824	1.61065	809.749	876.857	1264.42	1613.79	2437.15	4213.03	282.265	1426.5	-67.1075	1775.88	843.303	1439.1	3325.09	67.1075	349.373	1775.88	1869.17
RLH042	-0.0779341	30.9	#NULL!	#NULL!	65	26	female	15	3	1855.97	2258.48	3586.03	0.178226	0.587804	0.125429	0.0944914	-0.0392826	1.28099	2286.89	1957.39	2614.88	1854.67	2861.96	4230.49	-430.701	2128.74	329.502	1368.53	2122.14	2234.77	3546.23	-329.502	-760.203	1368.53	2634.38
RLH048	0.041616	66.026	-0.79136	3.294	62	5	male	12	2.6	1034.14	1249.58	3600.42	0.172405	1.88132	0.00629044	1.5999	0.409387	2.45108	1158.38	622.027	1165.71	1099.25	3030.73	3793.61	469.894	829.334	536.35	762.877	890.203	1132.48	3412.17	-536.35	-66.4568	762.877	1811.62
RLH028	0.100879	50.535	0.0212593	6.859	66	13	male	13	2.7	994.87	1859	4034.91	0.464837	1.17047	0.686172	0.214229	0.203905	1.54148	981.912	952.968	3128.82	1590.95	3799.11	4043.36	-1508.93	1782.13	28.9437	244.259	967.44	2359.89	3921.24	-28.9437	-1537.87	244.259	2416.19
RLH071	0.122398	51.495	-0.0145744	6.774	61	13	male	15	2.9	1204.67	2514.92	3953.66	0.520991	0.572084	0.207351	0.626943	0.861283	0.593958	1597.29	1276.57	2015.13	3012.16	3278.5	4801.25	1317.76	525.726	320.723	1522.76	1436.93	2513.64	4039.87	-320.723	997.032	1522.76	2663.48
RLH081	0.136311	72.524	-0.359807	4.186	56	9	male	15	2.8	1273.92	2612.15	3539.93	0.51231	0.355175	0.323561	0.302194	0.624691	0.540216	1679.76	848.371	2483.24	2399.63	3233.66	3695.95	747.778	545.898	831.387	462.29	1264.07	2441.43	3464.8	-831.387	-83.6086	462.29	2390.1
RLH119	0.196575	54.804	0.146888	7.157	53	3	male	17	2.9	832.57	2499.54	3200.37	0.66691	0.280383	0.715556	0.00912915	0.332664	1.21168	882.813	638.816	3103.64	1671.29	3131.98	3696.35	-1188.36	1996.72	243.998	564.37	760.814	2387.46	3414.16	-243.998	-1432.36	564.37	2187.48
RLH121	0.241722	56.818	-0.617423	5.344	54	7	male	16	2.8	906.996	2629.11	2655.97	0.655018	0.0102143	0.439177	0.097558	0.717663	0.20901	1227.53	909.642	2188.79	2480.46	2402.33	2998.9	609.549	304.906	317.884	596.571	1068.58	2334.63	2700.61	-317.884	291.664	596.571	2034.61
RLH034	0.273864	81.963	-0.660249	3.565	76	10	male	17	3.2	1327.52	1839.8	2364.64	0.278442	0.285272	-0.0970634	-0.0165437	0.886588	0.601725	2138.49	615.847	1949.29	2344.06	1917.04	3754.54	1917.42	1442.73	1522.65	1837.5	1377.17	2146.67	2835.79	-1522.65	394.773	1837.5	2119.88
RLH012	0.283278	82.609	-0.625899	3.636	75	15	male	17	3.4	1365.81	2431.56	2751.42	0.438302	0.131542	0.0841102	-0.335027	0.503208	0.608512	2663.63	907.804	2908.25	2371.26	1933.9	3814.2	1218.84	2417.28	1755.83	1880.29	1785.72	2639.75	2874.05	-1755.83	-536.988	1880.29	2433.17
RLH061	0.29022	42.955	2.81791	7.145	63	33	female	15	3.5	1746.68	1761.17	1730.43	0.00822952	-0.0174531	-0.0994881	-0.0979154	-0.240995	0.316655	1299.2	1838.45	1181.64	1553.69	1065.94	2045.67	-167.21	607.683	-539.258	979.732	1568.83	1367.66	1555.8	539.258	372.049	979.732	1497.43
RLH030	0.296553	59.264	1.64853	10.719	48	12	male	14	1.8	915.793	1857.22	3998.83	0.506902	1.15312	0.38201	0.602972	0.15622	3.35551	1334.43	626.716	2159.31	964.044	3461.32	4198.9	-487.552	1932.85	707.717	737.584	980.575	1561.68	3830.11	-707.717	-1195.27	737.584	2124.12
RLH027	0.359768	62.084	-0.912524	4.644	65	11	male	15	2.6	909.53	2449.34	4151.18	0.628663	0.694813	0.563909	0.317037	0.56832	0.76604	1309.44	715.411	3002.67	2421.89	3954.62	4277.15	13.2437	903.308	594.025	322.526	1012.42	2712.28	4115.89	-594.025	-580.782	322.526	2613.53
RLH063	0.40741	91.127	-0.446408	4.007	72	8	male	13	3	642.712	3264.84	3548.64	0.803141	0.0869274	0.603456	0.212741	1.27678	-0.0199711	982.199	548.376	2476.9	3710.83	3003.84	3636.72	1667.76	-601.048	433.823	632.885	765.288	3093.87	3320.28	-433.823	1233.93	632.885	2393.15
RLH037	0.48434	96.406	-0.199184	4.518	80	12	male	14	2.6	1348.82	2138.48	4224.95	0.369263	0.975677	0.146386	1.72388	0.287412	0.983325	1330.2	1488.47	1558.31	1936.35	4244.66	3840.41	219.762	-782.287	-158.277	-404.248	1409.34	1747.33	4042.54	158.277	378.04	-404.248	2399.73
RLH017	0.485973	67.714	0.713481	8.501	50	3	male	15	2.7	729.946	1405.47	4332.84	0.480641	2.08283	0.209341	1.84332	0.723043	2.04024	1091.14	590.765	1380.04	1588.59	3923.9	4829.71	708.93	697.259	500.377	905.813	840.954	1484.32	4376.81	-500.377	208.553	905.813	2234.03
RLH055	0.751517	52.295	-0.124765	3.33	77	15	male	16	2.6	615.192	1263.69	4338.27	0.51318	2.433	0.57547	0.656477	0.308233	2.74169	904.418	625.865	2130.4	1282.52	3528.96	4798.81	-569.323	2117.72	278.553	1269.85	765.142	1706.46	4163.88	-278.553	-847.876	1269.85	2211.83
RLH047	0.776804	116.475	-0.527687	3.839	72	9	male	16	2.66667	1047.59	2766.23	3996.13	0.621292	0.444614	0.379968	0.781913	1.24585	0.140057	1366.96	972.804	2204.67	3719.49	3928.52	4240.43	1908.99	-1202.92	394.16	311.909	1169.88	2962.08	4084.48	-394.16	1514.83	311.909	2738.81
RLH040	0.795763	117.776	2.03164	9.129	51	7	male	16	3.2	890.992	2496.41	4194.59	0.64309	0.680251	0.587508	0.400793	0.706081	0.534239	1282.68	664.249	3109.58	2859.86	4355.88	4387.72	368.714	281.555	618.428	31.8403	973.463	2984.72	4371.8	-618.428	-249.715	31.8403	2776.66
RLH011	0.820451	82.635	-0.832847	4.833	72	13	male	13	2.8	1535.06	2413.38	4106.29	0.363939	0.701468	0.215107	-0.113385	0.51617	0.6879	3093.51	765.345	3941.32	2799.73	3494.43	4725.67	1186.58	2372.82	2328.17	1231.24	1929.43	3370.52	4110.05	-2328.17	-1141.58	1231.24	3136.67
RLH018	0.883172	85.433	1.13927	9.511	55	10	male	15	2.8	1139.99	3029.45	3398.43	0.623698	0.121795	0.604237	-0.262594	0.595045	0.357865	1420.15	805.159	3588.39	2940.41	2646.1	3992.68	-32.986	1994.56	614.993	1346.58	1112.66	3264.4	3319.39	-614.993	-647.979	1346.58	2565.48
RLH123	1.05208	92.968	-1.62625	2.951	61	6	male	18	2.9	1119.19	2725.7	4433.3	0.589395	0.626482	0.139056	0.576668	0.57495	0.877417	2257.07	838.042	2621.62	2345.34	4133.43	4403.19	1142.75	546.039	1419.03	269.76	1547.55	2483.48	4268.31	-1419.03	-276.279	269.76	2766.45
RLH026	1.14177	141.519	-0.820872	3.233	58	18	male	16	2.9	1316.26	2192.68	4274.35	0.399703	0.949368	-0.509453	1.98491	0.403644	1.69974	2106.44	1002.73	1395.5	1566.02	4165.44	4227.84	1274.22	-108.113	1103.7	62.4061	1554.58	1480.76	4196.64	-1103.7	170.519	62.4061	2410.66
RLH057	1.22724	147.384	-0.0230788	4.882	78	8	male	16	3.2	845.661	1711.25	4165.29	0.505821	1.43407	0.219257	1.63817	0.188964	2.69617	1134.13	875.648	1452.63	1150.14	3832.3	4251.12	-44.0057	721.308	258.486	418.816	1004.89	1301.39	4041.71	-258.486	-302.492	418.816	2116
RLH096	1.42323	69.9	-0.113194	3.345	72	13	male	14	2.6	965.134	2654.07	4425.46	0.636357	0.667424	0.133789	0.496405	1.46715	0.223263	1958.17	569.122	2260.61	3885.77	3382.79	4753.32	#NULL!	#NULL!	1389.04	#NULL!	1263.64	3073.19	4068.05	-1389.04	1625.16	1370.53	2801.63
RLH066	1.65605	76.002	0.546303	4.2	66	7	male	15	2.7	1046.6	2394.42	3324.27	0.562899	0.388342	0.216722	0.224977	0.445559	0.942804	1803.82	1100.78	2302.91	2126.87	2821.01	4132.08	#NULL!	#NULL!	703.036	#NULL!	1452.3	2214.89	3476.55	-703.036	-176.046	1311.07	2381.25
RLH029	1.69644	179.581	-0.794747	3.287	59	10	male	16	3	1214.93	2788.98	3970.72	0.564382	0.423715	0.303737	0.430271	0.961008	0.294734	1739.31	905.663	2498.06	3306.32	3572.9	4280.8	1641.9	-100.358	833.643	707.901	1322.48	2902.19	3926.85	-833.643	808.259	707.901	2717.18
RLH013	1.78214	91.807	#NULL!	#NULL!	70	8	male	17	3.4	1445.02	2082.52	3183.94	0.306121	0.528885	0.425856	-0.0280434	0.652615	0.427153	1383.87	1556.18	2410.33	3129.19	2342.73	4465.84	546.561	1404.24	-172.305	2123.11	1470.03	2769.76	3404.28	172.305	718.866	2123.11	2548.02
RLH114	1.8211	127.274	-0.904514	4.663	59	9	male	17	3.3	1437.78	2613.47	4148.55	0.44986	0.587373	0.426377	0.236361	0.502696	0.873356	1486.11	1134.68	2590.75	2437.04	3203.1	4565.44	197.721	1516.05	351.436	1362.33	1310.4	2513.89	3884.27	-351.436	-153.715	1362.33	2569.52
RLH067	1.98709	98.518	-0.864482	2.371	68	5	female	15	3.375	840.439	2059.5	3839.21	0.591921	0.864148	0.51992	0.918934	0.627618	1.24789	875.463	677.846	1823.58	1822.36	3499.32	4096.46	#NULL!	#NULL!	197.617	#NULL!	776.654	1822.97	3797.89	-197.617	-1.2215	597.133	2132.5
RLH104	2.56807	160.596	0.0360143	6.894	64	9	male	17	3.3	824.484	3129.7	3545.05	0.736561	0.132714	0.693383	-0.268017	0.576547	0.412774	1153.22	643.894	3761.12	2812.36	2753.08	3973.23	-439.434	2168.91	509.33	1220.15	898.559	3286.74	3363.15	-509.33	-948.764	1220.15	2516.15
RLH031	2.90134	262.262	0.464112	5.889	43	10	male	17	3.6	1060.98	2741.43	3936.29	0.612983	0.435849	0.143291	0.534835	0.896074	0.871009	1644.14	609.994	1919.13	2329.68	2945.55	4358.85	1444.69	1002.75	1034.14	1413.3	1127.07	2124.41	3652.2	-1034.14	410.545	1413.3	2301.22
RLH045	3.11784	277.118	-0.0332387	4.861	76	15	male	14	3.2	1008.46	2016.16	3937.26	0.499811	0.952853	0.189476	0.737234	0.473722	1.47101	1720.81	679.067	2123.09	1684.82	3688.3	4163.2	603.477	913.173	1041.74	474.906	1199.94	1903.95	3925.75	-1041.74	-438.267	474.906	2343.21
RLH009	3.44689	199.8	-0.0550453	6.678	56	2	male	16	3.6	1185.81	2735.57	4351.41	0.566523	0.590678	0.447519	0.406731	0.480458	0.64756	1685.61	1203	3050.98	2668.87	4291.91	4397.13	100.498	487.327	482.604	105.221	1444.31	2859.93	4344.52	-482.604	-382.106	105.221	2882.92
